# Supplementary material for: Cross-Species Comparison of the Pan-RAF Inhibitor LY3009120’s Anti-Tumor Effects in Equine, Canine, and Human Malignant Melanoma Cell Lines
Source: Genes (Basel). 2024 Feb 3;15(2):202. doi: 10.3390/genes15020202 (PMC10887541; doi:10.3390/genes15020202)
Supplement: Supplementary file 1 [file genes-15-00202-s001.zip]

Archive with 1 entries (1 files):
- Supplement 1 Table S1 ,S2 , Figure S1 and Figure S2.pdf
